# Supplementary material for: Parametric and non-parametric masking of randomness in sequence alignments can be improved and leads to better resolved trees
Source: Front Zool. 2010 Mar 31;7:10. doi: 10.1186/1742-9994-7-10 (PMC2867768; doi:10.1186/1742-9994-7-10)
Supplement: Additional file 1 — Table S1. Detailed analyses results. Detailed results including lists of the percentage of remained positions after alignment masking per data set and alignment method. Given are all considered clades and corresponding bootstrap values (>50%) per data set, alignment method and (un)masked approach as well as all Neighbor-Net graphs. [file 1742-9994-7-10-S1.XLS]

## Sheet: Remained Positions
Gene	Gb(none) CLUSTAL	Gb(none) MAFFT	Gb(none) MUSCLE	Gb(none) TCOFFEE	Gb(half) CLUSTAL	Gb(half) MAFFT	Gb(half) MUSCLE	Gb(half) TCOFFEE	Gb(all) CLUSTAL	Gb(all) MAFFT	Gb(all) MUSCLE	Gb(all) TCOFFEE	ALISCORE CLUSTAL	ALISCORE MAFFT	ALISCORE MUSCLE	ALISCORE TCOFFEE	Gb(none) Consensus	Gb(half) Consensus	Gb(all) Consensus	ALISCORE Consensus	Remained alignment positions mt I [ % ]
COI	74	73	76	75	77	76	77	78	80	77	83	80	86	86	86	85	74.5	77	80	85.75
COII	45	43	49	48	45	46	49	48	47	47	50	50	58	60	58	58	46.3	47	48.5	58.5
COIII	59	60	66	65	61	61	66	66	62	62	67	67	78	78	78	78	62.5	63.5	64.5	78
Cytb	70	71	75	74	72	74	76	77	74	76	78	79	85	86	85	84	72.5	74.8	76.8	85
ND1	53	37	43	45	56	41	48	51	60	53	63	58	66	62	66	64	44.5	49	58.5	64.5
ND2	17	11	11	5	19	16	16	18	19	19	18	18	26	24	26	25	11	17.3	18.5	25.25
ND3	7	1	4	3	7	1	4	5	9	3	4	8	14	17	17	15	3.8	4.3	6	15.75
ND4	43	24	23	23	55	30	43	40	64	41	48	46	47	45	46	44	28.3	42	49.8	45.5
ND4L	29	43	37	36	42	55	59	58	45	64	68	67	60	56	57	59	36.3	53.5	61	58
ND5	16	11	1	10	37	38	38	38	40	41	44	42	47	47	48	49	9.5	37.8	41.8	47.75
ND6	9	3	13	0	13	13	16	12	16	16	19	20	16	14	18	16	6.3	13.5	17.8	16
Mean Left Positions	38.4	34.3	36.2	34.9	44	41	44.7	44.6	46.9	45.4	49.3	48.6	53	52.3	53.2	52.5	35.9	43.6	47.5	52.7273
Gene	Gb(none) CLUSTAL	Gb(none) MAFFT	Gb(none) MUSCLE	Gb(none) TCOFFEE	Gb(half) CLUSTAL	Gb(half) MAFFT	Gb(half) MUSCLE	Gb(half) TCOFFEE	Gb(all) CLUSTAL	Gb(all) MAFFT	Gb(all) MUSCLE	Gb(all) TCOFFEE	ALISCORE CLUSTAL	ALISCORE MAFFT	ALISCORE MUSCLE	ALISCORE TCOFFEE	Gb(none) Consensus	Gb(half) Consensus	Gb(all) Consensus	ALISCORE Consensus	Remained alignment positions mt II [ % ]
COI	70	68	73	73	74	72	76	76	79	76	82	81	85	84	85	84	71	74.5	79.5	85.8
Cytb	67	69	73	73	73	77	79	77	75	79	81	79	86	85	85	85	70.5	76.5	78.5	85
ND1	48	32	38	13	53	40	44	36	58	47	56	39	63	62	62	43	32.8	43.3	50	64.5
ND4	25	17	16	22	28	17	23	26	29	24	28	27	46	46	46	44	20	23.5	27	45.5
ND5	17	7	1	8	35	32	36	34	38	36	39	37	48	48	51	51	8.3	34.3	37.5	47.5
Mean Left Positions	45.4	38.6	40.2	37.8	52.6	47.6	51.6	49.8	55.8	52.4	57.2	52.6	65.6	65	65.8	61.4	40.5	50.4	54.5	65.66
Gene	Gb(none) CLUSTAL	Gb(none) MAFFT	Gb(none) MUSCLE	Gb(none) TCOFFEE	Gb(half) CLUSTAL	Gb(half) MAFFT	Gb(half) MUSCLE	Gb(half) TCOFFEE	Gb(all) CLUSTAL	Gb(all) MAFFT	Gb(all) MUSCLE	Gb(all) TCOFFEE	ALISCORE CLUSTAL	ALISCORE MAFFT	ALISCORE MUSCLE	ALISCORE TCOFFEE	Gb(none) Consensus	Gb(half) Consensus	Gb(all) Consensus	ALISCORE Consensus	Remained alignment positions EST [ % ] Gene abbreviation according to Baurain et al. (2007)
cct_D	0	0	0	0	1	0	5	0	1	0	5	0	5	7	5	1	0	1.5	1.5	4.5
ef2-EF2	0	0	0	0	0	0	0	0	0	0	0	0	0	1	0	0	0	0	0	0.3
fibri	0	0	0	1	14	11	11	11	14	11	12	12	17	17	17	14	0.3	11.75	12.25	16.3
grc5	22	23	23	22	47	47	47	44	47	47	47	44	46	50	49	49	22.5	46.25	46.25	48.5
if6	23	23	23	21	36	35	35	35	36	35	35	35	37	36	37	37	22.5	35.25	35.25	36.8
l12e-A	25	25	26	26	27	27	26	26	27	27	26	26	30	30	31	29	25.5	26.5	26.5	30
l12e-D	6	7	6	7	20	18	21	15	22	23	22	20	25	26	25	24	6.5	18.5	21.75	25
orf2	8	9	8	10	31	28	28	30	33	31	31	33	40	42	39	40	8.8	29.25	32	40.3
rpl1	0	0	0	0	19	19	19	18	19	19	19	18	31	33	33	32	0	18.75	18.75	32.3
rpl11b	9	9	9	11	21	20	22	19	21	21	23	20	20	21	21	21	9.5	20.5	21.25	15.8
rpl12b	7	7	7	0	34	39	36	35	37	40	39	38	24	24	25	24	5.3	36	38.5	24.8
rpl17	14	12	14	19	22	22	21	21	22	22	21	21	37	39	40	36	14.8	21.5	21.5	38
rpl18	18	19	19	4	38	38	38	37	38	38	38	37	24	26	24	23	15	37.75	37.75	24.3
rpl19a	2	2	2	12	24	25	24	22	24	25	24	22	41	42	42	42	4.5	23.75	23.75	41.8
rpl2	0	8	0	9	26	26	26	25	26	26	26	25	53	52	53	53	4.3	25.75	25.75	52.8
rpl20	1	4	1	7	27	39	35	36	41	42	46	40	28	30	30	29	3.3	34.25	42.25	29.3
rpl21	12	10	14	12	14	8	10	7	18	16	16	14	45	47	47	46	12	9.75	16	46.3
rpl22	6	6	6	17	21	25	24	24	21	26	26	26	18	20	22	19	8.8	23.5	24.75	19.5
rpl23a	0	2	0	2	7	7	7	7	9	8	8	8	29	30	30	28	1	7	8.25	29.5
rpl27	4	4	4	1	45	47	42	42	49	47	43	42	10	10	10	10	3.3	44	45.25	10
rpl3	0	0	0	6	14	15	13	14	14	16	13	14	40	42	41	41	1.5	14	14.25	41
rpl30	13	12	14	6	9	9	9	9	9	9	9	9	17	15	17	15	11.3	9	9	16
rpl31	4	4	4	0	23	23	23	22	24	24	24	22	11	11	11	10	3	22.75	23.5	10.8
rpl32	14	15	15	4	25	25	25	25	25	25	25	25	25	26	26	26	12	25	25	25.8
rpl34	17	18	18	12	33	34	34	33	34	34	34	33	26	28	27	27	16.3	33.5	33.75	27
rpl35	31	32	33	3	8	8	8	7	8	8	8	8	35	36	36	35	24.8	7.75	8	35.5
rpl37a	4	5	5	14	10	9	10	10	10	9	10	10	9	10	10	9	7	9.75	9.75	9.5
rpl39	9	9	8	18	34	33	35	31	34	34	35	31	11	11	10	11	11	33.25	33.5	10.8
rpl43b	12	12	13	30	14	16	15	15	15	16	15	15	16	18	18	17	16.8	15	15.25	17.5
rpl5	18	19	19	4	28	29	29	27	28	29	29	27	29	31	31	31	15	28.25	28.25	30.5
rpl6	3	2	3	9	11	11	12	11	12	14	17	15	25	26	23	24	4.3	11.25	14.5	24.5
rpl9	14	10	12	12	32	30	32	32	32	30	32	32	36	36	34	35	12	31.5	31.5	35.3
rpp0	0	0	0	0	17	16	17	16	17	16	17	16	18	18	18	18	0	16.5	16.5	18
rps1	1	0	0	0	11	14	13	11	15	20	20	17	35	36	35	35	0.3	12.25	18	35.8
rps10	8	8	8	0	41	41	42	41	41	41	47	41	18	19	19	19	6	41.25	42.5	18.8
rps11	0	0	0	9	32	31	31	31	32	32	32	32	44	45	45	44	2.3	31.25	32	44.5
rps14	9	9	9	0	28	28	27	28	28	29	28	28	33	33	33	33	6.8	27.75	28.25	33
rps15	9	8	9	8	23	25	25	23	28	29	28	26	32	33	33	32	8.5	24	27.75	32.5
rps17	12	13	13	1	30	32	32	31	30	32	33	31	29	31	33	30	9.8	31.25	31.5	31
rps20	14	15	15	8	16	15	16	14	17	19	19	18	16	19	18	18	13	15.25	18.25	30.8
rps22a	11	12	12	0	37	40	39	39	37	40	39	39	41	42	42	38	8.8	38.75	38.75	40.8
rps28a	10	10	11	9	10	12	12	11	10	12	12	11	12	13	14	13	10	11.25	11.25	13
rps29	13	14	14	9	13	14	14	14	13	15	15	14	15	17	17	14	12.5	13.75	14.25	15.8
rps3	0	0	0	13	31	31	31	31	32	32	32	32	34	34	34	34	3.3	31	32	34
rps4	9	0	9	15	26	26	26	26	26	26	26	26	29	28	28	28	8.3	26	26	28.8
rps5	0	0	0	14	20	18	21	20	20	20	21	21	23	23	25	22	3.5	19.75	20.5	23.3
rps6	13	13	12	9	32	32	33	32	33	34	35	33	36	38	36	37	11.8	32.25	33.75	36.8
rps8	0	0	0	11	20	17	20	19	20	18	21	20	22	25	23	23	2.8	19	19.75	23.3
srs	0	0	0	6	12	24	23	19	12	24	23	22	14	11	12	6	1.5	19.5	20.25	10.8
vatc	3	6	6	10	12	11	11	12	12	11	11	12	13	13	13	13	6.3	11.5	11.5	13
vate	5	5	5	4	14	14	14	14	15	15	15	14	14	15	15	14	4.8	14	14.75	14.5
Mean Left Positions	8.09804	8.2549	8.41176	8.33333	22.3529	22.8235	22.9216	22	23.2941	23.8627	24.1569	23.0392	25.8431	26.7843	26.6078	25.6667	8.29804	22.5245	23.5882	26.4471
Gene	Gb(none) CLUSTAL	Gb(none) MAFFT	Gb(none) MUSCLE	Gb(none) TCOFFEE	Gb(half) CLUSTAL	Gb(half) MAFFT	Gb(half) MUSCLE	Gb(half) TCOFFEE	Gb(all) CLUSTAL	Gb(all) MAFFT	Gb(all) MUSCLE	Gb(all) TCOFFEE	ALISCORE CLUSTAL	ALISCORE MAFFT	ALISCORE MUSCLE	ALISCORE TCOFFEE	Gb(none) Consensus	Gb(half) Consensus	Gb(all) Consensus	ALISCORE Consensus	Remained alignment positions 12S + 16S [ % ]
12S	3	4	5	3	17	14	16	19	31	27	38	35	26.6	24.3	26.2	26.4	3.75	16.5	32.75	25.875
16S	1	3	2	1	24	24	25	26	32	32	39	36	23	26.1	27.5	23.4	1.75	24.75	34.75	25
Mean Left Positions	2	3.5	3.5	2	20.5	19	20.5	22.5	31.5	29.5	38.5	35.5	24.8	25.2	26.85	24.9	2.75	20.625	33.75	25.4375

## Sheet: Node+BS support
mt I (selected clades)	Gb(none) CLUSTAL	Gb(none) MAFFT	Gb(none) MUSCLE	Gb(none) TCOFFEE	Gb(half) CLUSTAL	Gb(half) MAFFT	Gb(half) MUSCLE	Gb(half) TCOFFEE	Gb(all) CLUSTAL	Gb(all) MAFFT	Gb(all) MUSCLE	Gb(all) TCOFFEE	Unmasked CLUSTAL	Unmasked MAFFT	Unmasked MUSCLE	Unmasked TCOFFEE	ALISCORE CLUSTAL	ALISCORE MAFFT	ALISCORE MUSCLE	ALISCORE TCOFFEE	Gb(none) Consensus	Gb(half) Consensus	Gb(all) Consensus	Unmasked Consensus	ALISCORE Consensus	Eykaryota mt I Clade resolution [ % ]	Mitochondrial protein coding genes Eukaryota mt I (amino acid)
(Plant)	monophyletic	monophyletic	not monophyletic	monophyletic	monophyletic	monophyletic	monophyletic	monophyletic	monophyletic	monophyletic	monophyletic	monophyletic	monophyletic	monophyletic	monophyletic	monophyletic	monophyletic	monophyletic	monophyletic	monophyletic	75	100	100	100	100
(Viridiplantae)	monophyletic	monophyletic	monophyletic	monophyletic	monophyletic	monophyletic	monophyletic	monophyletic	monophyletic	monophyletic	monophyletic	monophyletic	monophyletic	monophyletic	monophyletic	monophyletic	monophyletic	monophyletic	monophyletic	monophyletic	100	100	100	100	100
(Streptophyta)	monophyletic	monophyletic	monophyletic	monophyletic	monophyletic	monophyletic	monophyletic	monophyletic	monophyletic	monophyletic	monophyletic	monophyletic	monophyletic	monophyletic	monophyletic	monophyletic	monophyletic	monophyletic	monophyletic	monophyletic	100	100	100	100	100
(Rhodophyta,Plant)	monophyletic	monophyletic	not monophyletic	monophyletic	monophyletic	monophyletic	monophyletic	monophyletic	monophyletic	monophyletic	monophyletic	monophyletic	monophyletic	monophyletic	monophyletic	monophyletic	monophyletic	monophyletic	monophyletic	monophyletic	75	100	100	100	100
(Fungi)	monophyletic	monophyletic	monophyletic	monophyletic	monophyletic	monophyletic	monophyletic	monophyletic	monophyletic	monophyletic	monophyletic	monophyletic	monophyletic	monophyletic	monophyletic	monophyletic	monophyletic	monophyletic	monophyletic	monophyletic	100	100	100	100	100
(Ascomycota,Blastocladiomycota)	monophyletic	monophyletic	monophyletic	monophyletic	monophyletic	monophyletic	monophyletic	monophyletic	monophyletic	monophyletic	monophyletic	monophyletic	monophyletic	monophyletic	monophyletic	monophyletic	monophyletic	monophyletic	monophyletic	monophyletic	100	100	100	100	100
(Metazoa)	monophyletic	monophyletic	monophyletic	monophyletic	monophyletic	monophyletic	monophyletic	monophyletic	monophyletic	monophyletic	monophyletic	monophyletic	monophyletic	monophyletic	monophyletic	monophyletic	monophyletic	monophyletic	monophyletic	monophyletic	100	100	100	100	100
(Bilateria)	monophyletic	monophyletic	monophyletic	monophyletic	monophyletic	monophyletic	monophyletic	monophyletic	monophyletic	monophyletic	monophyletic	monophyletic	monophyletic	monophyletic	monophyletic	monophyletic	monophyletic	monophyletic	monophyletic	monophyletic	100	100	100	100	100
(Gastroneuralia)	monophyletic	monophyletic	monophyletic	monophyletic	monophyletic	monophyletic	monophyletic	monophyletic	monophyletic	monophyletic	monophyletic	monophyletic	monophyletic	monophyletic	monophyletic	monophyletic	monophyletic	monophyletic	monophyletic	monophyletic	100	100	100	100	100
(Deuterostomia)	monophyletic	monophyletic	not monophyletic	monophyletic	monophyletic	monophyletic	monophyletic	monophyletic	monophyletic	monophyletic	monophyletic	monophyletic	monophyletic	monophyletic	monophyletic	monophyletic	monophyletic	monophyletic	monophyletic	monophyletic	75	100	100	100	100
(Fungi,Metazoa)	monophyletic	monophyletic	monophyletic	monophyletic	not monophyletic	monophyletic	monophyletic	monophyletic	not monophyletic	monophyletic	monophyletic	monophyletic	not monophyletic	not monophyletic	not monophyletic	not monophyletic	monophyletic	monophyletic	monophyletic	monophyletic	100	75	75	0	100
((Fungi,Metazoa),Amoebozoa)	monophyletic	not monophyletic	monophyletic	monophyletic	not monophyletic	not monophyletic	not monophyletic	monophyletic	not monophyletic	not monophyletic	monophyletic	monophyletic	not monophyletic	not monophyletic	not monophyletic	not monophyletic	not monophyletic	not monophyletic	not monophyletic	monophyletic	75	25	50	0	25
Mean clade resolution	100	91.7	75	100	83.3	91.7	91.7	100	83.3	91.7	100	100	83.3	83.3	83.3	83.3	91.7	91.7	91.7	100	91.6667	91.6667	93.75	83.3333	93.75
mt I (selected clades)	Gb(none) CLUSTAL	Gb(none) MAFFT	Gb(none) MUSCLE	Gb(none) TCOFFEE	Gb(half) CLUSTAL	Gb(half) MAFFT	Gb(half) MUSCLE	Gb(half) TCOFFEE	Gb(all) CLUSTAL	Gb(all) MAFFT	Gb(all) MUSCLE	Gb(all) TCOFFEE	Unmasked CLUSTAL	Unmasked MAFFT	Unmasked MUSCLE	Unmasked TCOFFEE	ALISCORE CLUSTAL	ALISCORE MAFFT	ALISCORE MUSCLE	ALISCORE TCOFFEE	Gb(none) Consensus	Gb(half) Consensus	Gb(all) Consensus	Unmasked Consensus	ALISCORE Consensus	Eukaryota mt I Bootstrap support [ % ]
(Plant)	90	73	0	92	88	78	77	85	81	73	79	77	99	99	95	95	81	79	80	86	63.8	82	77.5	97	81.5
(Viridiplantae)	99	100	100	100	100	100	99	99	99	100	100	100	100	100	100	100	100	100	100	100	99.8	99.5	99.8	100	100
(Streptophyta)	100	100	100	100	100	100	100	100	100	100	100	100	100	100	100	100	100	100	100	100	100	100	100	100	100
(Rhodophyta,Plant)	92	91	0	91	91	92	93	92	89	91	95	79	99	98	95	95	99	83	80	69	68.5	92	88.5	96.8	82.75
(Fungi)	100	100	100	100	100	100	100	100	100	100	100	100	100	100	100	100	100	100	100	100	100	100	100	100	100
(Ascomycota,Blastocladiomycota)	100	100	100	100	100	100	100	100	100	100	100	100	100	100	100	100	100	100	100	100	100	100	100	100	100
(Metazoa)	100	100	100	100	98	100	100	100	97	100	100	100	100	92	59	92	100	100	100	100	100	99.5	99.3	85.8	100
(Bilateria)	73	100	100	100	100	100	100	100	100	100	100	100	100	100	100	100	100	100	100	100	93.3	100	100	100	100
(Gastroneuralia)	100	100	100	100	100	100	100	100	100	100	100	100	100	100	100	100	100	100	100	100	100	100	100	100	100
(Deuterostomia)	100	100	0	92	99	100	100	100	100	100	100	100	100	100	100	100	100	99	100	100	73	99.8	100	100	99.75
(Fungi,Metazoa)	100	100	100	100	0	59	99	92	0	100	100	100	0	0	0	0	67	63	74	100	100	62.5	75	0	76
((Fungi,Metazoa),Amoebozoa)	55	0	50	60	0	0	0	69	0	0	91	94	0	0	0	0	0	0	0	96	41.3	17.3	46.3	0	24
Mean Support	92.4	88.7	70.9	94.6	81.3	85.8	89	94.8	80.5	88.7	97.1	95.8	83.2	82.4	79.1	81.8	87.25	85.3333	86.1667	95.9167	86.6	87.7	90.5	81.6	88.6667
mt II (selected clades)	Gb(none) CLUSTAL	Gb(none) MAFFT	Gb(none) MUSCLE	Gb(none) TCOFFEE	Gb(half) CLUSTAL	Gb(half) MAFFT	Gb(half) MUSCLE	Gb(half) TCOFFEE	Gb(all) CLUSTAL	Gb(all) MAFFT	Gb(all) MUSCLE	Gb(all) TCOFFEE	Unmasked CLUSTAL	Unmasked MAFFT	Unmasked MUSCLE	Unmasked TCOFFEE	ALISCORE CLUSTAL	ALISCORE MAFFT	ALISCORE MUSCLE	ALISCORE TCOFFEE	Gb(none) Consensus	Gb(half) Consensus	Gb(all) Consensus	Unmasked Consensus	ALISCORE Consensus	Eukaryota mt II Clade resolution [ % ]	Mitochondrial protein coding genes Eukaryota mt II (amino acid)
(Plant)	not monophyletic	not monophyletic	not monophyletic	not monophyletic	not monophyletic	not monophyletic	not monophyletic	not monophyletic	not monophyletic	not monophyletic	not monophyletic	not monophyletic	not monophyletic	not monophyletic	not monophyletic	not monophyletic	not monophyletic	not monophyletic	not monophyletic	not monophyletic	0	0	0	0	0
(Viridiplantae)	not monophyletic	not monophyletic	not monophyletic	not monophyletic	not monophyletic	not monophyletic	not monophyletic	not monophyletic	not monophyletic	not monophyletic	not monophyletic	not monophyletic	not monophyletic	not monophyletic	not monophyletic	not monophyletic	not monophyletic	not monophyletic	not monophyletic	not monophyletic	0	0	0	0	0
(Streptophyta)	monophyletic	monophyletic	monophyletic	monophyletic	monophyletic	monophyletic	monophyletic	monophyletic	monophyletic	monophyletic	monophyletic	monophyletic	monophyletic	monophyletic	monophyletic	monophyletic	monophyletic	monophyletic	monophyletic	monophyletic	100	100	100	100	100
(Chlorophyta)	not monophyletic	not monophyletic	not monophyletic	not monophyletic	not monophyletic	not monophyletic	not monophyletic	not monophyletic	not monophyletic	not monophyletic	not monophyletic	not monophyletic	not monophyletic	not monophyletic	not monophyletic	not monophyletic	not monophyletic	not monophyletic	not monophyletic	not monophyletic	0	0	0	0	0
(Rhodophyta)	monophyletic	monophyletic	monophyletic	monophyletic	monophyletic	monophyletic	monophyletic	monophyletic	monophyletic	monophyletic	monophyletic	monophyletic	monophyletic	monophyletic	monophyletic	monophyletic	monophyletic	monophyletic	monophyletic	monophyletic	100	100	100	100	100
(Rhodophyta,Plant)	not monophyletic	not monophyletic	not monophyletic	not monophyletic	not monophyletic	not monophyletic	not monophyletic	not monophyletic	not monophyletic	not monophyletic	not monophyletic	not monophyletic	not monophyletic	not monophyletic	not monophyletic	not monophyletic	not monophyletic	not monophyletic	not monophyletic	not monophyletic	0	0	0	0	0
(Amoebozoa)	not monophyletic	not monophyletic	not monophyletic	not monophyletic	not monophyletic	not monophyletic	not monophyletic	not monophyletic	not monophyletic	not monophyletic	not monophyletic	not monophyletic	not monophyletic	monophyletic	not monophyletic	not monophyletic	not monophyletic	not monophyletic	not monophyletic	not monophyletic	0	0	0	25	0
(Fungi)	monophyletic	monophyletic	monophyletic	monophyletic	monophyletic	monophyletic	monophyletic	monophyletic	monophyletic	monophyletic	monophyletic	monophyletic	monophyletic	monophyletic	monophyletic	monophyletic	monophyletic	monophyletic	monophyletic	monophyletic	100	100	100	100	100
(Ascomycota,Blastocladiomycota)	monophyletic	monophyletic	monophyletic	monophyletic	monophyletic	monophyletic	monophyletic	monophyletic	monophyletic	monophyletic	monophyletic	monophyletic	monophyletic	monophyletic	monophyletic	monophyletic	monophyletic	monophyletic	monophyletic	monophyletic	100	100	100	100	100
(Metazoa)	monophyletic	monophyletic	monophyletic	monophyletic	monophyletic	monophyletic	monophyletic	monophyletic	monophyletic	monophyletic	monophyletic	monophyletic	monophyletic	monophyletic	monophyletic	monophyletic	monophyletic	monophyletic	monophyletic	monophyletic	100	100	100	100	100
(Bilateria)	monophyletic	monophyletic	monophyletic	monophyletic	monophyletic	monophyletic	monophyletic	monophyletic	monophyletic	monophyletic	monophyletic	monophyletic	monophyletic	monophyletic	monophyletic	monophyletic	monophyletic	monophyletic	monophyletic	monophyletic	100	100	100	100	100
(Gastroneuralia)	monophyletic	monophyletic	monophyletic	monophyletic	monophyletic	monophyletic	monophyletic	monophyletic	monophyletic	monophyletic	monophyletic	monophyletic	monophyletic	monophyletic	monophyletic	monophyletic	monophyletic	monophyletic	monophyletic	monophyletic	100	100	100	100	100
(Deuterostomia)	monophyletic	not monophyletic	monophyletic	monophyletic	monophyletic	monophyletic	monophyletic	monophyletic	monophyletic	monophyletic	monophyletic	monophyletic	monophyletic	not monophyletic	monophyletic	monophyletic	monophyletic	monophyletic	monophyletic	monophyletic	75	100	100	75	100
(Fungi,Metazoa)	monophyletic	monophyletic	monophyletic	monophyletic	not monophyletic	not monophyletic	monophyletic	monophyletic	not monophyletic	monophyletic	monophyletic	monophyletic	monophyletic	not monophyletic	monophyletic	monophyletic	monophyletic	monophyletic	monophyletic	monophyletic	100	50	100	75	100
((Fungi,Metazoa),Amoebozoa)	not monophyletic	not monophyletic	not monophyletic	not monophyletic	not monophyletic	not monophyletic	not monophyletic	not monophyletic	not monophyletic	not monophyletic	not monophyletic	not monophyletic	not monophyletic	not monophyletic	not monophyletic	not monophyletic	not monophyletic	not monophyletic	not monophyletic	not monophyletic	0	0	0	0	0
Mean clade resolution	60	53.3	60	60	53.3	53.3	60	60	53.3	60	60	60	60	53.3	60	60	60	60	60	60	58.3333	56.6667	58.3	58.3	60
mt II (selected clades)	Gb(none) CLUSTAL	Gb(none) MAFFT	Gb(none) MUSCLE	Gb(none) TCOFFEE	Gb(half) CLUSTAL	Gb(half) MAFFT	Gb(half) MUSCLE	Gb(half) TCOFFEE	Gb(all) CLUSTAL	Gb(all) MAFFT	Gb(all) MUSCLE	Gb(all) TCOFFEE	Unmasked CLUSTAL	Unmasked MAFFT	Unmasked MUSCLE	Unmasked TCOFFEE	ALISCORE CLUSTAL	ALISCORE MAFFT	ALISCORE MUSCLE	ALISCORE TCOFFEE	Gb(none) Consensus	Gb(half) Consensus	Gb(all) Consensus	Unmasked Consensus	ALISCORE Consensus	Eukaryota mt II Bootstrap support [ % ]
(Plant)	0	0	0	0	0	0	0	0	0	0	0	0	0	0	0	0	0	0	0	0	0	0	0	0	0
(Viridiplantae)	0	0	0	0	0	0	0	0	0	0	0	0	0	0	0	0	0	0	0	0	0	0	0	0	0
(Streptophyta)	100	100	100	100	100	100	100	100	100	100	100	100	100	100	100	100	100	100	100	100	100	100	100	100	100
(Chlorophyta)	0	0	0	0	0	0	0	0	0	0	0	0	0	0	0	0	0	0	0	0	0	0	0	0	0
(Rhodophyta)	100	100	98	100	98	100	94	82	100	97	98	99	100	97	96	98	99	98	97	96	99.5	93.5	98.5	97.8	97.5
(Rhodophyta,Plant)	0	0	0	0	0	0	0	0	0	0	0	0	0	0	0	0	0	0	0	0	0	0	0	0	0
(Amoebozoa)	0	0	0	0	0	0	0	0	0	0	0	0	0	57	0	0	0	0	0	0	0	0	0	14.3	0
(Fungi)	100	100	100	100	100	100	100	100	100	100	100	100	100	73	100	100	100	100	100	100	100	100	100	93.3	100
(Ascomycota,Blastocladiomycota)	100	100	100	100	100	100	100	100	100	100	100	100	100	85	100	100	100	100	100	100	100	100	100	96.2	100
(Metazoa)	100	100	100	100	100	100	100	100	100	100	100	100	100	100	100	100	100	100	100	100	100	100	100	100	100
(Bilateria)	100	100	100	100	100	100	100	100	100	100	100	100	100	100	100	100	100	100	100	100	100	100	100	100	100
(Gastroneuralia)	100	100	94	100	100	100	100	100	100	100	100	100	100	54	100	100	100	100	100	100	98.5	100	100	88.5	100
(Deuterostomia)	89	0	91	97	94	89	99	96	98	99	98	100	100	0	99	94	99	96	92	95	69.3	94.5	98.8	73.3	95.5
(Fungi,Metazoa)	83	81	100	85	0	82	100	100	0	76	83	100	93	0	90	87	56	89	85	87	87.3	70.5	64.8	67.5	79.3
((Fungi,Metazoa),Amoebozoa)	0	0	0	0	0	0	0	0	0	0	0	0	0	0	0	0	0	0	0	0	0	0	0	0	0
Mean Support	58.1	52.1	58.9	58.8	52.8	58.0667	59.5333	58.5333	53.2	58.1	58.6	59.9	59.5	44.4	59	58.6	56.9	58.9	58.3	58.5	57	57.2333	57.5	55.6	58.2
12S+16S (selected clades)	Gb(none) CLUSTAL	Gb(none) MAFFT	Gb(none) MUSCLE	Gb(none) PCMA	Gb(half) CLUSTAL	Gb(half) MAFFT	Gb(half) MUSCLE	Gb(half) PCMA	Gb(all) CLUSTAL	Gb(all) MAFFT	Gb(all) MUSCLE	Gb(all) PCMA	Unmasked CLUSTAL	Unmasked MAFFT	Unmasked MUSCLE	Unmasked PCMA	ALISCORE CLUSTAL	ALISCORE MAFFT	ALISCORE MUSCLE	ALISCORE PCMA	Gb(none) Consensus	Gb(half) Consensus	Gb(all) Consensus	Unmasked Consensus	ALISCORE Consensus	Arthropoda 12S + 16S Clade resolution [ % ]	Mitochondrial ribosomal coding genes Arthropoda 12S + 16S (nucleotide)
(Campodeidae)	not monophyletic	monophyletic	not monophyletic	not monophyletic	monophyletic	monophyletic	monophyletic	monophyletic	monophyletic	monophyletic	monophyletic	monophyletic	monophyletic	monophyletic	monophyletic	monophyletic	monophyletic	monophyletic	monophyletic	monophyletic	25	100	100	100	100
(Diplura)	not monophyletic	not monophyletic	not monophyletic	not monophyletic	monophyletic	monophyletic	monophyletic	monophyletic	monophyletic	monophyletic	monophyletic	monophyletic	monophyletic	monophyletic	monophyletic	monophyletic	monophyletic	monophyletic	monophyletic	monophyletic	0	100	100	100	100
(Archaeognatha)	not monophyletic	not monophyletic	not monophyletic	not monophyletic	not monophyletic	monophyletic	monophyletic	monophyletic	monophyletic	monophyletic	monophyletic	monophyletic	not monophyletic	monophyletic	monophyletic	not monophyletic	monophyletic	monophyletic	monophyletic	monophyletic	0	75	100	50	100
(Decapoda)	not monophyletic	not monophyletic	not monophyletic	not monophyletic	not monophyletic	monophyletic	monophyletic	not monophyletic	not monophyletic	monophyletic	monophyletic	not monophyletic	monophyletic	not monophyletic	monophyletic	monophyletic	monophyletic	monophyletic	monophyletic	monophyletic	0	50	50	75	100
(Dictyoptera)	not monophyletic	not monophyletic	not monophyletic	not monophyletic	not monophyletic	monophyletic	monophyletic	not monophyletic	not monophyletic	monophyletic	monophyletic	not monophyletic	not monophyletic	monophyletic	monophyletic	not monophyletic	not monophyletic	monophyletic	monophyletic	monophyletic	0	50	50	50	75
(Collembola)	not monophyletic	not monophyletic	not monophyletic	not monophyletic	monophyletic	monophyletic	monophyletic	monophyletic	monophyletic	monophyletic	monophyletic	monophyletic	monophyletic	monophyletic	monophyletic	monophyletic	monophyletic	monophyletic	monophyletic	monophyletic	0	100	100	100	100
(Odonata)	monophyletic	monophyletic	not monophyletic	monophyletic	monophyletic	monophyletic	monophyletic	monophyletic	monophyletic	monophyletic	monophyletic	monophyletic	monophyletic	monophyletic	monophyletic	monophyletic	monophyletic	monophyletic	monophyletic	monophyletic	75	100	100	100	100
(Japygidae)	monophyletic	monophyletic	not monophyletic	not monophyletic	monophyletic	monophyletic	monophyletic	monophyletic	monophyletic	monophyletic	monophyletic	monophyletic	monophyletic	monophyletic	monophyletic	monophyletic	monophyletic	monophyletic	monophyletic	monophyletic	50	100	100	100	100
(Hymenoptera)	not monophyletic	not monophyletic	not monophyletic	not monophyletic	monophyletic	monophyletic	monophyletic	monophyletic	monophyletic	monophyletic	monophyletic	monophyletic	not monophyletic	monophyletic	not monophyletic	not monophyletic	monophyletic	monophyletic	monophyletic	monophyletic	0	100	100	25	100
Mean clade resolution	22.2	33.3	0	11.1	66.6	100	100	77.7	77.7	100	100	77.7	66.6	88.8	88.8	66.6	88.8	100	100	100	16.6	86.1	88.9	77.7	97.2
12S+16S (selected clades)	Gb(none) CLUSTAL	Gb(none) MAFFT	Gb(none) MUSCLE	Gb(none) PCMA	Gb(half) CLUSTAL	Gb(half) MAFFT	Gb(half) MUSCLE	Gb(half) PCMA	Gb(all) CLUSTAL	Gb(all) MAFFT	Gb(all) MUSCLE	Gb(all) PCMA	Unmasked CLUSTAL	Unmasked MAFFT	Unmasked MUSCLE	Unmasked PCMA	ALISCORE CLUSTAL	ALISCORE MAFFT	ALISCORE MUSCLE	ALISCORE PCMA	Gb(none) Consensus	Gb(half) Consensus	Gb(all) Consensus	Unmasked Consensus	ALISCORE Consensus	Arthropoda 12S+16S Bootstrap support [ % ]
(Campodeidae)	0	70	0	0	97	97	63	100	100	98	97	100	100	100	99	100	100	96	92	100	17.5	89.25	98.75	99.75	97
(Diplura)	0	0	0	0	94	83	81	93	98	97	92	100	100	95	82	100	96	87	98	89	0	87.75	96.75	94.25	92.5
(Archaeognatha)	0	0	0	0	0	79	77	83	76	95	82	88	0	95	95	0	74	59	81	89	0	59.75	85.25	47.5	75.75
(Decapoda)	0	0	0	0	0	80	74	0	0	69	83	0	100	0	93	100	83	75	89	80	0	38.5	38	73.25	81.75
(Dictyoptera)	0	0	0	0	0	67	85	0	0	90	67	0	0	98	100	0	0	55	76	50	0	38	39.25	49.5	45.25
(Collembola)	0	0	0	0	98	94	98	100	97	100	100	100	100	87	97	100	95	99	97	99	0	97.5	99.25	96	97.5
(Odonata)	67	90	0	74	100	100	100	100	100	100	100	100	100	100	100	100	99	99	99	100	57.75	100	100	100	99.25
(Japygidae)	65	54	0	0	100	98	100	100	99	97	100	100	100	100	100	100	100	100	100	100	29.75	99.5	99	100	100
(Hymenoptera)	0	0	0	0	98	92	72	90	93	80	67	97	0	99	0	0	85	81	76	93	0	88	84.25	24.75	83.75
Mean Support	14.6667	23.7778	0	8.22222	65.2222	87.7778	83.3333	74	73.6667	91.7778	87.5556	76.1111	66.6667	86	85.1111	66.6667	81.3333	83.4444	89.7778	88.8889	11.6667	77.5833	82.2778	76.1111	85.8611
EST (selected clades)	Gb(none) CLUSTAL	Gb(none) MAFFT	Gb(none) MUSCLE	Gb(none) TCOFFEE	Gb(half) CLUSTAL	Gb(half) MAFFT	Gb(half) MUSCLE	Gb(half) TCOFFEE	Gb(all) CLUSTAL	Gb(all) MAFFT	Gb(all) MUSCLE	Gb(all) TCOFFEE	Unmasked CLUSTAL	Unmasked MAFFT	Unmasked MUSCLE	Unmasked TCOFFEE	ALISCORE CLUSTAL	ALISCORE MAFFT	ALISCORE MUSCLE	ALISCORE TCOFFEE	Gb(none) Consensus	Gb(half) Consensus	Gb(all) Consensus	Unmasked Consensus	ALISCORE Consensus	Arthropoda EST Clade resolution [ % ]	Nuclear protein coding genes Arthropoda EST (amino acid)
(Chelicerata)	not monophyletic	not monophyletic	not monophyletic	not monophyletic	not monophyletic	monophyletic	monophyletic	monophyletic	not monophyletic	monophyletic	monophyletic	monophyletic	not monophyletic	not monophyletic	not monophyletic	not monophyletic	not monophyletic	not monophyletic	not monophyletic	monophyletic	0	75	75	0	25
(Pancrustacea)	monophyletic	monophyletic	monophyletic	monophyletic	monophyletic	monophyletic	monophyletic	monophyletic	monophyletic	monophyletic	monophyletic	monophyletic	not monophyletic	not monophyletic	not monophyletic	not monophyletic	monophyletic	monophyletic	monophyletic	monophyletic	100	100	100	0	100
(Cirripedia,Malacostraca)	monophyletic	monophyletic	not monophyletic	monophyletic	monophyletic	monophyletic	not monophyletic	monophyletic	monophyletic	monophyletic	monophyletic	monophyletic	not monophyletic	not monophyletic	not monophyletic	not monophyletic	monophyletic	monophyletic	monophyletic	monophyletic	75	75	100	0	100
(Hexapoda)	not monophyletic	not monophyletic	not monophyletic	not monophyletic	monophyletic	not monophyletic	monophyletic	monophyletic	monophyletic	monophyletic	monophyletic	monophyletic	not monophyletic	not monophyletic	not monophyletic	not monophyletic	monophyletic	not monophyletic	monophyletic	monophyletic	0	75	100	0	75
(Collembola)	monophyletic	monophyletic	monophyletic	monophyletic	monophyletic	monophyletic	monophyletic	monophyletic	monophyletic	monophyletic	monophyletic	monophyletic	not monophyletic	not monophyletic	not monophyletic	not monophyletic	monophyletic	monophyletic	monophyletic	monophyletic	100	100	100	0	100
(Nonoculata)	monophyletic	not monophyletic	not monophyletic	not monophyletic	monophyletic	monophyletic	monophyletic	monophyletic	monophyletic	monophyletic	monophyletic	monophyletic	not monophyletic	not monophyletic	not monophyletic	not monophyletic	monophyletic	monophyletic	monophyletic	monophyletic	25	100	100	0	100
(Ectognatha)	monophyletic	monophyletic	monophyletic	monophyletic	monophyletic	monophyletic	not monophyletic	monophyletic	monophyletic	monophyletic	monophyletic	monophyletic	not monophyletic	not monophyletic	not monophyletic	not monophyletic	monophyletic	monophyletic	monophyletic	monophyletic	100	75	100	0	100
Mean clade resolution	71.4	57.1	42.9	57.1	85.7	85.7	71.4	100	85.7	100	100	100	0	0	0	0	85.7	71.4	85.7	100	57.1429	85.7	96.4286	0	85.7143
EST (selected clades)	Gb(none) CLUSTAL	Gb(none) MAFFT	Gb(none) MUSCLE	Gb(none) TCOFFEE	Gb(half) CLUSTAL	Gb(half) MAFFT	Gb(half) MUSCLE	Gb(half) TCOFFEE	Gb(all) CLUSTAL	Gb(all) MAFFT	Gb(all) MUSCLE	Gb(all) TCOFFEE	Unmasked CLUSTAL	Unmasked MAFFT	Unmasked MUSCLE	Unmasked TCOFFEE	ALISCORE CLUSTAL	ALISCORE MAFFT	ALISCORE MUSCLE	ALISCORE TCOFFEE	Gb(none) Consensus	Gb(half) Consensus	Gb(all) Consensus	Unmasked Consensus	ALISCORE Consensus	Arthropoda EST Bootstrap support [ % ]
(Chelicerata)	0	0	0	0	0	59	50	94	0	61	100	69	0	0	0	0	0	0	0	99	0	50.8	57.5	0	24.8
(Pancrustacea)	100	100	93	98	100	100	100	98	100	100	100	100	0	0	0	0	100	100	100	100	97.8	99.5	100	0	100
(Cirripedia,Malacostraca)	69	86	0	69	79	84	0	71	85	67	85	81	0	0	0	0	80	87	90	83	56	58.5	79.5	0	85
(Hexapoda)	0	0	0	0	69	0	62	55	67	60	63	77	0	0	0	0	73	0	86	52	0	46.5	66.8	0	52.8
(Collembola)	98	99	99	99	99	100	100	99	100	100	100	99	0	0	0	0	100	100	100	100	98.8	99.5	99.8	0	100
(Nonoculata)	75	0	0	0	95	72	65	66	91	73	72	55	0	0	0	0	88	79	79	91	18.8	74.5	72.8	0	84.3
(Ectognatha)	84	93	86	89	59	90	0	74	77	77	70	83	0	0	0	0	76	77	73	75	88	55.8	76.8	0	75.3
Mean Support	60.8571	54	39.7143	50.7143	71.5714	72.1429	53.8571	79.5714	74.2857	76.8571	84.2857	80.5714	0	0	0	0	73.8571	63.2857	75.4286	85.7143	51.3429	69.3	79.0286	0	74.6

## Sheet: Networks mtI
		Unmasked										ALISCORE										Gblocks(all)										Gblocks(half)										Gblocks(none)
CLUSTAL
MAFFT
MUSCLE
TCOFFEE

## Sheet: Networks mtII
		Unmasked										ALISCORE										Gblocks(all)										Gblocks(half)										Gblocks(none)
CLUSTAL
MAFFT
MUSCLE
TCOFFEE

## Sheet: Networks EST
		Unmasked										ALISCORE										Gblocks(all)										Gblocks(half)										Gblocks(none)
CLUSTAL
MAFFT
MUSCLE
TCOFFEE

## Sheet: Networks 12S+16S
		Unmasked										ALISCORE										Gblocks(all)										Gblocks(half)										Gblocks(none)
CLUSTAL
MAFFT
MUSCLE
PCMA
